# Supplementary material for: Bacterial Diversity in Oral Samples of Children in Niger with Acute Noma, Acute Necrotizing Gingivitis, and Healthy Controls
Source: PLoS Negl Trop Dis. 2012 Mar 6;6(3):e1556. doi: 10.1371/journal.pntd.0001556 (PMC3295795; doi:10.1371/journal.pntd.0001556)
Supplement: Table S1 — BLAST results against the Human Oral Microbe Database (HOMD) and Genbank. (XLS) [file pntd.0001556.s002.xls]

## Sheet: Sheet1
Accession Number	Query seq	HOMD clone name	Identities (%)	NCBI RefSeq name	Identities (%)
AM411586	S000944390_uncultured_Streptococcaceae	Streptococcus anginosus | Oral Taxon 543 | Strain ATCC33397 | AF104678 | 566 | N	99.3	ref|NR_041722.1| Streptococcus anginosus SK52 stra...	98.9
AM419953	S000944391_uncultured_Streptococcus_sp	Streptococcus anginosus | Oral Taxon 543 | Strain ATCC33397 | AF104678 | 566 | N	99.3	ref|NR_041722.1| Streptococcus anginosus SK52 stra...	98.9
AM419954	S000944392_uncultured_actinobacterium	Atopobium sp | Oral Taxon 810 | Strain F0209 | EU592966 | 1 | U	99.9	ref|NR_036820.1| Olsenella uli strain ATCC 49627 1...	93.4
AM419955	S000944393_uncultured_Prevotellaceae_ba	Bacteroidetes [G-1] (Prevotella) sp. | Oral Taxon 272 | Clone _X083 | AY005066 | 210 | U	99.9	ref|NR_044556.1| Phocaeicola abscessus strain CCUG...	99.7
AM419956	S000944394_uncultured_Filifactor_sp_1	Filifactor alocis | Oral Taxon 539 | Strain ATCC 35896 | AJ006962 | 108 | N	99.8	ref|NR_041928.1| Filifactor villosus strain DSM164...	91.9
AM419957	S000944395_uncultured_Haemophilus_sp	Haemophilus sp. | Oral Taxon 035 | Clone BJ021 | AY005034 | 11 | P	98.7	ref|NR_044753.1| Haemophilus paraphrohaemolyticus ...	97.4
AM419958	S000944396_uncultured_Prevotellaceae_ba	Prevotella sp. | Oral Taxon 782 | Strain F0012 | GQ422745 | 1 | U	99.3	ref|NR_042843.1| Prevotella melaninogenica ATCC 25...	95.7
AM419959	S000944397_uncultured_Selenomonas_sp	Veillonellaceae [G-1] sp. | Oral Taxon 132 | Clone CS015 | AF287791 | 32 | P	99.2	ref|NR_029325.1| Schwartzia succinivorans strain S...	92.1
AM419960	S000944398_uncultured_Neisseria_sp_10	Neisseria mucosa | Oral Taxon 682 | Strain LNP405 | AJ239282 | 115 | N	99.7	ref|NR_026079.1| Neisseria gonorrhoeae strain NCTC...	96.3
AM419961	S000944399_uncultured_Neisseria_sp_10	Neisseria flava | Oral Taxon 609 | Strain U40 | AJ239301 | 110 | N	99.6	ref|NR_025892.1| Neisseria flavescens strain N 155...	94
AM419962	S000944400_uncultured_Peptostreptococcu	Peptostreptococcus stomatis | Oral Taxon 112 | Strain A21H2 | GQ422715 | 191 | N	99.5	ref|NR_043589.1| Peptostreptococcus stomatis strai...	99.7
AM419963	S000944401_uncultured_Streptococcus_sp	Streptococcus pyogenes | Oral Taxon 745 | Strain JCM 5674 | AB023575 | 0 | N	100	ref|NR_037101.1| Streptococcus urinalis strain 228...	97.1
AM419964	S000944402_uncultured_Prevotella_sp_1	Prevotella intermedia | Oral Taxon 643 | Strain ATCC 25611 | L16468 | 55 | N	98.8	ref|NR_026119.1| Prevotella intermedia strain B422...	98.8
AM419965	S000944403_uncultured_Eubacteriaceae_ba	Peptostreptococcaceae [XI][G-3] sp. | Oral Taxon 495 | Clone JS001 | AY349378 | 2 | P	92.2	ref|NR_028911.1| Anaerovorax odorimutans strain No...	91.8
AM419966	S000944404_uncultured_Lachnospiraceae_b	Oribacterium sp. | Oral Taxon 102 | Clone MCE7_60 | AF481218 | 16 | P	99.3	ref|NR_025567.1| Clostridium bolteae strain 16351 ...	90.7
AM419967	S000944405_uncultured_Clostridiales_bac	Peptostreptococcaceae [XI][G-5] sp. | Oral Taxon 493 | Clone JH012 | AY349373 | 1 | P	99.1	ref|NR_028911.1| Anaerovorax odorimutans strain No...	93.3
AM419968	S000944406_uncultured_Porphyromonas_sp	Porphyromonas sp. | Oral Taxon 279 | Clone CW034 | AY008310 | 42 | U	94.5	ref|NR_026230.1| Porphyromonas catoniae strain ATC...	92.9
AM419969	S000944407_uncultured_Lachnospiraceae_b	Oribacterium sp. | Oral Taxon 102 | Clone FB046 | GQ422713 | 16 | P	97.9	ref|NR_025567.1| Clostridium bolteae strain 16351 ...	90.6
AM419970	S000944408_uncultured_Clostridiales_bac	Clostridiales [F-2][G-1] sp. | Oral Taxon 075 | Clone _F058 | AF287779 | 64 | P	94.3	ref|NR_025917.1| Acetivibrio cellulolyticus strain...	83
AM419971	S000944409_uncultured_Haemophilus_sp	Aggregatibacter aphrophilus | Oral Taxon 545 | Strain ATCC 33389 | M75041 | 3 | N	99.4	ref|NR_042876.1| Aggregatibacter aphrophilus ATCC ...	99.8
AM419972	S000944410_uncultured_Treponema_sp_10	Treponema sp. | Oral Taxon 232 | Clone _T019 | AF023059 | 28 | P	99.6	ref|NR_037137.1| Treponema medium strain G7201 16S...	94
AM419973	S000944411_uncultured_Staphylococcaceae	Gemella haemolysans | Oral Taxon 626 | Strain ATCC 10379 | L14326 | 537 | N	99.7	ref|NR_025903.1| Gemella haemolysans strain ATCC 1...	99.5
AM419974	S000944412_uncultured_Lachnospiraceae_b	Lachnospiraceae [G-1] sp. | Oral Taxon 107 | Strain C27KA | AF287777 | 54 | U	98.1	ref|NR_037068.1| Clostridium xylanolyticum strain ...	91
AM419975	S000944413_uncultured_Prevotellaceae_ba	Prevotella sp. | Oral Taxon 782 | Strain F0012 | GQ422745 | 1 | U	98.9	ref|NR_042843.1| Prevotella melaninogenica ATCC 25...	95.4
AM419976	S000944414_uncultured_Prevotella_sp_1	Prevotella sp. | Oral Taxon 781 | Strain F0055 | GQ422744 | 8 | U	99.5	ref|NR_041907.1| Prevotella marshii DSM 16973 stra...	93.7
AM419977	S000944415_uncultured_Selenomonas_sp	Selenomonas sp. | Oral Taxon 501 | Clone JI021 | AY349409 | 2 | P	99	ref|NR_025115.1| Selenomonas sputigena strain ATCC...	91.8
AM419978	S000944416_uncultured_Selenomonas_sp	Selenomonas sp. | Oral Taxon 481 | Clone IK004 | AY349407 | 14 | U	98.7	ref|NR_028797.1| Selenomonas infelix ATCC 43532 st...	97.9
AM419979	S000944417_uncultured_Prevotella_sp_1	Prevotella intermedia | Oral Taxon 643 | Strain ATCC 25611 | L16468 | 55 | N	98.8	ref|NR_026119.1| Prevotella intermedia strain B422...	99
AM419980	S000944418_uncultured_Porphyromonas_sp	Porphyromonas sp. | Oral Taxon 277 | Clone BR037 | AF385555 | 2 | P	98.8	ref|NR_026230.1| Porphyromonas catoniae strain ATC...	97.3
AM419981	S000944419_uncultured_Bacteroidetes_bac	Bacteroidetes [G-3] sp. | Oral Taxon 503 | Clone MB1_G13 | DQ003613 | 1 | P	99.3	ref|NR_041343.1| Parabacteroides merdae strain JCM...	80.6
AM419982	S000944420_uncultured_Prevotella_sp_1	Prevotella sp. | Oral Taxon 526 | Clone P4P_53 | AY944134 | 9 | P	99.5	ref|NR_024815.1| Prevotella shahii strain EHS11 16...	88.7
AM419983	S000944421_uncultured_Selenomonas_sp	Selenomonas sputigena | Oral Taxon 151 | Clone _K168 | GQ422722 | 305 | N	99.2	ref|NR_025115.1| Selenomonas sputigena strain ATCC...	98.7
AM419984	S000944422_uncultured_Campylobacter_sp	Campylobacter showae | Oral Taxon 763 | Strain CCUG 3054 | L06974 | 69 | N	99.6	ref|NR_043601.1| Campylobacter showae strain CCUG ...	99.7
AM419985	S000944423_uncultured_Prevotellaceae_ba	Prevotella sp. | Oral Taxon 782 | Strain F0012 | GQ422745 | 1 | U	99.4	ref|NR_042843.1| Prevotella melaninogenica ATCC 25...	95.9
AM419986	S000944424_uncultured_Lautropia_sp_10	Variovorax paradoxus | Oral Taxon 717 | Strain IAM 12373 | D30793 | 7 | N	92.9	ref|NR_029001.1| Ottowia thiooxydans strain K11 16...	94.3
AM419987	S000944425_uncultured_Treponema_sp_10	Treponema sp. | Oral Taxon 236 | Clone AF016 | AF056338 | 8 | P	99.5	ref|NR_037137.1| Treponema medium strain G7201 16S...	98
AM419988	S000944426_uncultured_Streptococcus_sp	Streptococcus peroris | Oral Taxon 728 | Strain GTC848 | AB008314 | 20 | N	97	ref|NR_028736.1| Streptococcus intermedius strain ...	96.8
AM419989	S000944427_uncultured_Prevotella_sp_1	Prevotella melaninogenica | Oral Taxon 469 | Strain ATCC 25845 | AY323525 | 78 | N	99.8	ref|NR_042843.1| Prevotella melaninogenica ATCC 25...	99.7
AM419990	S000944428_uncultured_Eubacterium_sp	Eubacterium [11][G-6] minutum | Oral Taxon 673 | Strain ATCC 33089 | U13037 | 19 | N	99.5	ref|NR_036949.1| Eubacterium minutum strain SC 87K...	99.5
AM419991	S000944429_uncultured_Eubacteriaceae_ba	Peptostreptococcaceae [XI][G-7] sp. | Oral Taxon 081 | Clone BB142 | AF287764 | 3 | P	94.4	ref|NR_041928.1| Filifactor villosus strain DSM164...	84.9
AM419992	S000944430_uncultured_Prevotella_sp_1	Prevotella pleuritidis [NV] | Oral Taxon 303 | Clone FL019 | AY349392 | 21 | N	99.6	ref|NR_041541.1| Prevotella pleuritidis strain JCM...	99.7
AM419993	S000944431_uncultured_Selenomonas_sp	Selenomonas noxia | Oral Taxon 130 | Strain ATCC 43541 | AF287799 | 361 | N	97.9	ref|NR_028796.1| Selenomonas noxia strain ATCC 435...	97.8
AM419994	S000944432_uncultured_Capnocytophaga_sp	Capnocytophaga granulosa | Oral Taxon 325 | Strain LMG16022 | U41347 | 344 | N	99.5	ref|NR_044777.1| Capnocytophaga granulosa ATCC 515...	99.5
AM419995	S000944433_uncultured_Neisseria_sp_10	Neisseria elongata | Oral Taxon 598 | Strain ATCC 25295 | L06171 | 40 | N	99.3	ref|NR_025893.1| Neisseria elongata subsp. elongat...	98.9
AM419996	S000944434_uncultured_Porphyromonas_sp	Porphyromonas gingivalis | Oral Taxon 619 | Strain DSM 20709 | X73964 | 89 | N	99.7	ref|NR_040838.1| Porphyromonas gingivalis ATCC 332...	99.1
AM419997	S000944435_uncultured_Mogibacterium_sp	Mogibacterium diversum | Oral Taxon 593 | Strain ATCC 700923 | AB037874 | 2 | N	98.2	ref|NR_024712.1| Mogibacterium vescum strain ATCC ...	98.2
AM419998	S000944436_uncultured_Peptostreptococcu	Parvimonas sp | Oral Taxon 110 | Clone HE064 | GQ422714 | 54 | U	99.2	ref|NR_036934.1| Parvimonas micra strain 3119B 16S...	97.4
AM419999	S000944437_uncultured_Deferribacteracea	Synergistetes [G-3] sp. | Oral Taxon 363 | Clone MCE3_120 | AF481215 | 48 | P	99.3	ref|NR_027531.1| Aminobacterium colombiense DSM 12...	88.1
AM420000	S000944438_uncultured_Acidaminococcacea	Dialister invisus | Oral Taxon 118 | Strain GBA27 | AF287788 | 460 | N	96.3	ref|NR_025680.1| Dialister invisus DSM 15470 strai...	96.7
AM420001	S000944439_uncultured_Bacteroidetes_bac	Bacteroidetes [G-3] sp. | Oral Taxon 503 | Clone MB1_G13 | DQ003613 | 1 | P	97.6	ref|NR_041277.1| Bacteroides plebeius DSM 17135 st...	80.9
AM420002	S000944440_uncultured_Staphylococcus_sp	Staphylococcus aureus | Oral Taxon 550 | Strain ATCC 12600 | D83357 | 15 | N	99.8	ref|NR_037007.1| Staphylococcus aureus subsp. aure...	99.7
AM420003	S000944441_uncultured_Prevotella_sp_1	Prevotella marshii | Oral Taxon 665 | Strain E9_34 | AF481227 | 4 | N	98	ref|NR_041907.1| Prevotella marshii DSM 16973 stra...	98
AM420004	S000944442_uncultured_Prevotella_sp_1	Prevotella melaninogenica | Oral Taxon 469 | Strain ATCC 25845 | AY323525 | 78 | N	98.6	ref|NR_042843.1| Prevotella melaninogenica ATCC 25...	98.5
AM420005	S000944443_uncultured_Gemella_sp_102G	Gemella morbillorum | Oral Taxon 046 | Strain ATCC 27824 | L14327 | 546 | N	99.7	ref|NR_025904.1| Gemella morbillorum strain 2917B ...	99.6
AM420006	S000944444_uncultured_Bulleidia_sp_10	Bulleidia extructa | Oral Taxon 603 | Strain DSM 13220 | AF220064 | 11 | N	99.6	ref|NR_028773.1| Bulleidia extructa strain W1219 1...	99.5
AM420007	S000944445_uncultured_Clostridiales_bac	Peptostreptococcaceae [XI][G-5] sp. | Oral Taxon 493 | Clone JH012 | AY349373 | 1 | P	98.8	ref|NR_028911.1| Anaerovorax odorimutans strain No...	91.4
AM420008	S000944446_uncultured_Leptotrichia_sp	Leptotrichia hofstadii | Oral Taxon 224 | Strain FAC5 | AF287813 | 17 | N	97.7	ref|NR_025647.1| Leptotrichia hofstadii strain LB2...	97.8
AM420009	S000944447_uncultured_Streptococcus_sp	Streptococcus sp. | Oral Taxon 071 | Strain Hans H6 | AY005041 | 189 | U	99.5	ref|NR_028664.1| Streptococcus mitis strain NS51 1...	98.3
AM420010	S000944448_uncultured_Granulicatella_sp	Granulicatella adiacens | Oral Taxon 534 | Strain GIFU12706 | D50540 | 515 | N	99.7	ref|NR_028682.1| Granulicatella elegans ATCC 70063...	96.9
AM420011	S000944449_uncultured_Prevotellaceae_ba	Prevotella oris | Oral Taxon 311 | Strain ATCC 33573 | L16474 | 153 | N	97.3	ref|NR_044628.1| Prevotella oris 16S ribosomal RNA...	96.7
AM420012	S000944450_uncultured_Dialister_sp_20	Dialister pneumosintes | Oral Taxon 736 | Strain ATCC 33048 | X82500 | 186 | N	99.6	ref|NR_026229.1| Dialister pneumosintes strain ATC...	99.7
AM420013	S000944451_uncultured_Treponema_sp_10	Treponema sp. | Oral Taxon 257 | Strain Smibert-3 D36ER-1 | AF023044 | 17 | U	99.7	ref|NR_026377.1| Treponema amylovorum strain HA2P ...	97.3
AM420014	S000944452_uncultured_Porphyromonas_sp	Porphyromonas endodontalis | Oral Taxon 273 | Strain ATCC 35406 | L16491 | 83 | N	99.7	ref|NR_042803.1| Porphyromonas endodontalis strain...	100
AM420015	S000944453_uncultured_Streptococcus_sp	Streptococcus sanguinis | Oral Taxon 758 | Strain ATCC 10556 | AF003928 | 851 | N	99.4	ref|NR_024841.1| Streptococcus sanguinis strain AT...	99.4
AM420016	S000944454_uncultured_Streptococcus_sp	Streptococcus sanguinis | Oral Taxon 758 | Strain ATCC 10556 | AF003928 | 851 | N	99.6	ref|NR_024841.1| Streptococcus sanguinis strain AT...	99.7
AM420017	S000944455_uncultured_Selenomonas_sp	Selenomonas infelix | Oral Taxon 639 | Strain ATCC 43532 | AF287802 | 112 | N	98.5	ref|NR_028797.1| Selenomonas infelix ATCC 43532 st...	98.5
AM420018	S000944456_uncultured_Prevotellaceae_ba	Prevotella maculosa | Oral Taxon 289 | Clone AA020 | AY005057 | 18 | N	98.8	ref|NR_044270.1| Prevotella maculosa strain W1609 ...	99.3
AM420019	S000944457_uncultured_Corynebacterium_s	Corynebacterium matruchotii | Oral Taxon 666 | Strain CIP 81.82 | X82065 | 169 | N	98.6	ref|NR_026216.1| Corynebacterium matruchotii strai...	97.2
AM420020	S000944458_uncultured_Neisseria_sp_20	Neisseria sp. | Oral Taxon 014 | Clone AP085 | AY005023 | 60 | U	99.7	ref|NR_025893.1| Neisseria elongata subsp. elongat...	95.5
AM420021	S000944459_uncultured_Porphyromonas_sp	Porphyromonas sp. | Oral Taxon 284 | Clone EP003 | AY008313 | 5 | U	98.3	ref|NR_026230.1| Porphyromonas catoniae strain ATC...	96.7
AM420022	S000944460_uncultured_Selenomonas_sp	Selenomonas dianae | Oral Taxon 139 | Clone DY027 | AF385492 | 105 | N	98.9	ref|NR_028797.1| Selenomonas infelix ATCC 43532 st...	98.7
AM420023	S000944461_uncultured_Clostridiales_bac	Lachnospiraceae [G-1] sp. | Oral Taxon 107 | Strain C27KA | AF287777 | 54 | U	98.6	ref|NR_028726.1| Clostridium algidixylanolyticum s...	90.3
AM420024	S000944462_uncultured_Prevotella_sp_2	Prevotella oulorum | Oral Taxon 288 | Strain ATCC43324 | L16472 | 13 | N	99.1	ref|NR_029147.1| Prevotella oulorum strain WPH 179...	99.1
AM420025	S000944463_uncultured_Deferribacteracea	Synergistetes [G-3] sp. | Oral Taxon 363 | Clone MCE3_120 | AF481215 | 48 | P	99.4	ref|NR_027531.1| Aminobacterium colombiense DSM 12...	86.7
AM420026	S000944464_uncultured_Selenomonas_sp	Selenomonas infelix | Oral Taxon 639 | Strain ATCC 43532 | AF287802 | 112 | N	99	ref|NR_028797.1| Selenomonas infelix ATCC 43532 st...	98.9
AM420027	S000944465_uncultured_Corynebacterium_s	Corynebacterium matruchotii | Oral Taxon 666 | Strain CIP 81.82 | X82065 | 169 | N	98.2	ref|NR_026216.1| Corynebacterium matruchotii strai...	96.7
AM420028	S000944466_uncultured_Selenomonas_sp	Centipeda periodontii | Oral Taxon 726 | Strain DSM 2778 | AJ010963 | 9 | N	97.5	ref|NR_041950.1| Centipeda periodontii DSM 2778 st...	97
AM420029	S000944467_uncultured_Campylobacter_sp	Campylobacter sp. | Oral Taxon 044 | Clone BB120 | AY005038 | 6 | P	97.2	ref|NR_043606.1| Campylobacter rectus strain CCUG ...	97.8
AM420030	S000944468_uncultured_Capnocytophaga_sp	Capnocytophaga gingivalis | Oral Taxon 337 | Strain ATCC 33624 | X67608 | 202 | N	93.3	ref|NR_026094.1| Capnocytophaga gingivalis strain ...	93.3
AM420031	S000944469_uncultured_Prevotella_sp_2	Prevotella buccae | Oral Taxon 560 | Strain ATCC 33690 | L16478 | 9 | N	99.1	ref|NR_044631.1| Prevotella buccae 16S ribosomal R...	98.4
AM420032	S000944470_uncultured_Prevotella_sp_2	Prevotella sp. | Oral Taxon 305 | Clone DO014 | AF385509 | 1 | P	95.3	ref|NR_024816.1| Prevotella salivae strain EPSA11 ...	91
AM420033	S000944471_uncultured_Prevotella_sp_2	Prevotella sp. | Oral Taxon 317 | Strain C3MKM081 | AY278624 | 66 | U	98.3	ref|NR_043216.1| Prevotella loescheii strain NCTC ...	97.6
AM420034	S000944472_uncultured_Actinomyces_sp	Actinomyces sp. | Oral Taxon 169 | Clone AG004 | AF287747 | 61 | U	99	ref|NR_026228.1| Actinomyces viscosus strain NCTC ...	98.2
AM420035	S000944473_uncultured_Leptotrichia_sp	Leptotrichia hofstadii | Oral Taxon 224 | Strain FAC5 | AF287813 | 17 | N	97.1	ref|NR_025647.1| Leptotrichia hofstadii strain LB2...	97
AM420036	S000944474_uncultured_Clostridiales_bac	Clostridiales [F-2][G-2] sp. | Oral Taxon 085 | Clone BU014 | AF385563 | 24 | P	99.6	ref|NR_026104.1| Clostridium cellobioparum strain ...	83.7
AM420037	S000944475_uncultured_Lachnospiraceae_b	Catonella morbi | Oral Taxon 165 | Clone EZ006 | AF385577 | 92 | N	97.2	ref|NR_026248.1| Catonella morbi ATCC 51271 16S ri...	96.9
AM420038	S000944476_uncultured_Prevotella_sp_2	Prevotella sp. | Oral Taxon 299 | Clone BI027 | AY005064 | 8 | U	99.3	ref|NR_043292.1| Prevotella nanceiensis strain AIP...	100
AM420039	S000944477_uncultured_Prevotella_sp_2	Prevotella sp. | Oral Taxon 317 | Strain B31FD | AY005061 | 66 | U	99	ref|NR_024815.1| Prevotella shahii strain EHS11 16...	97.5
AM420040	S000944478_uncultured_Lautropia_sp_20	Lautropia mirabilis | Oral Taxon 022 | Strain Fredericksen | X73223 | 138 | N	99.4	ref|NR_042393.1| Burkholderia rhizoxinica HKI 454 ...	93.2
AM420041	S000944479_uncultured_Campylobacter_sp	Campylobacter sp. | Oral Taxon 044 | Clone BB120 | AY005038 | 6 | P	99.5	ref|NR_028698.1| Campylobacter lanienae strain NCT...	93.8
AM420042	S000944480_uncultured_Leptotrichia_sp	Leptotrichia sp. | Oral Taxon 212 | Clone BU064 | AY008309 | 15 | P	99.4	ref|NR_028769.1| Leptotrichia trevisanii strain 'W...	92.6
AM420043	S000944481_uncultured_Leptotrichia_sp	Leptotrichia wadei | Oral Taxon 222 | Strain A39FD | AF287816 | 50 | N	99.5	ref|NR_036844.1| Leptotrichia wadei strain LB16 16...	99.3
AM420044	S000944482_uncultured_Streptococcus_sp	Streptococcus sinensis | Oral Taxon 767 | Strain HKU4 | AF432856 | 33 | N	99.7	ref|NR_028833.1| Streptococcus sinensis strain HKU...	99.7
AM420045	S000944483_uncultured_Eubacterium_sp	Eubacterium [11][G-6] nodatum | Oral Taxon 694 | Strain ATCC 33099 | Z36274 | 2 | N	99	ref|NR_036994.1| Eubacterium nodatum strain AK-5 1...	98.9
AM420046	S000944484_uncultured_Eubacterium_sp	Peptostreptococcaceae [XI][G-7] sp. | Oral Taxon 106 | Strain A03MT | AF287765 | 2 | U	98.7	ref|NR_041928.1| Filifactor villosus strain DSM164...	83.8
AM420047	S000944485_uncultured_Prevotellaceae_ba	Prevotella oris | Oral Taxon 311 | Strain ATCC 33573 | L16474 | 153 | N	99.4	ref|NR_044628.1| Prevotella oris 16S ribosomal RNA...	98.7
AM420048	S000944486_uncultured_Clostridiales_bac	Clostridiales [F-2][G-1] sp. | Oral Taxon 075 | Clone _F058 | AF287779 | 64 | P	99.4	ref|NR_026104.1| Clostridium cellobioparum strain ...	83.1
AM420049	S000944487_uncultured_Gemella_sp_202F	Gemella morbillorum | Oral Taxon 046 | Strain 933-88 | Y13366 | 546 | N	99.1	ref|NR_025904.1| Gemella morbillorum strain 2917B ...	98.7
AM420050	S000944488_uncultured_Eubacterium_sp	Eubacterium [XI][G-3] brachy | Oral Taxon 557 | Strain ATCC 33089 | U13038 | 0 | N	99	ref|NR_036993.1| Eubacterium brachy strain BR-179 ...	98.9
AM420051	S000944489_uncultured_Selenomonas_sp	Selenomonas sputigena | Oral Taxon 151 | Strain ATCC 35185 | AF287793 | 305 | N	98.9	ref|NR_025115.1| Selenomonas sputigena strain ATCC...	98.9
AM420052	S000944490_uncultured_Lachnospiraceae_b	Lachnospiraceae [G-2] sp. | Oral Taxon 100 | Clone EI074 | AF385573 | 58 | P	99.4	ref|NR_026494.1| Clostridium saccharolyticum WM1 1...	88
AM420053	S000944491_uncultured_Moraxellaceae_bac	Moraxella catarrhalis | Oral Taxon 833 | Strain SC 87K | U10876 | 0 | N	95.1	ref|NR_036825.1| Moraxella lacunata strain Morax 2...	95.7
AM420054	S000944492_uncultured_Megasphaera_sp	Anaeroglobus geminatus | Oral Taxon 121 | Clone BB166 | AF287783 | 155 | N	99.5	ref|NR_028812.1| Anaeroglobus geminatus strain AIP...	99.2
AM420055	S000944493_uncultured_Streptococcus_sp	Streptococcus pneumoniae | Oral Taxon 734 | Strain ATCC 33400 | AF003930 | 62 | N	99.5	ref|NR_028665.1| Streptococcus pneumoniae strain A...	99.4
AM420056	S000944494_uncultured_Prevotella_sp_2	Prevotella sp. | Oral Taxon 317 | Strain B31FD | AY005061 | 66 | U	100	ref|NR_024815.1| Prevotella shahii strain EHS11 16...	97.6
AM420057	S000944495_uncultured_Streptococcus_sp	Streptococcus intermedius | Oral Taxon 644 | Strain ATCC27335 | AF104671 | 334 | N	99.3	ref|NR_028736.1| Streptococcus intermedius strain ...	99.3
AM420058	S000944496_uncultured_Clostridiales_bac	Peptostreptococcaceae [XIII][G-2] sp. | Oral Taxon 790 | Clone EX153 | AY134899 | 1 | P	86.4	ref|NR_044503.1| Thermotalea metallivorans strain ...	87.1
AM420059	S000944497_uncultured_Prevotella_sp_3	Prevotella sp. | Oral Taxon 314 | Clone FU048 | AY349393 | 16 | U	99.3	ref|NR_042843.1| Prevotella melaninogenica ATCC 25...	98.5
AM420060	S000944498_uncultured_Prevotellaceae_ba	Prevotella sp. | Oral Taxon 473 | Clone IK062 | AY349402 | 31 | U	98.7	ref|NR_028607.1| Bacteroides acidifaciens strain A...	88.4
AM420061	S000944499_uncultured_Eubacteriaceae_ba	Eubacterium [11][G-1] infirmum | Oral Taxon 105 | Strain W1471 | U13039 | 57 | N	99.9	ref|NR_029178.1| Eubacterium infirmum strain W 147...	99.7
AM420062	S000944500_uncultured_Clostridiales_bac	Lachnospiraceae [G-3] sp. | Oral Taxon 096 | Clone DO008 | AF385508 | 20 | U	98.8	ref|NR_026494.1| Clostridium saccharolyticum WM1 1...	92.2
AM420063	S000944501_uncultured_gamma_proteobacte	Cardiobacterium valvulum | Oral Taxon 540 | Strain AB 2168 | AF144696 | 13 | N	87.1	ref|NR_042554.1| Wohlfahrtiimonas chitiniclastica ...	98.5
AM420064	S000944502_uncultured_Streptococcus_sp	Streptococcus sinensis | Oral Taxon 767 | Strain HKU4 | AF432856 | 33 | N	94.7	ref|NR_029052.1| Streptococcus oligofermentans str...	96.5
AM420065	S000944503_uncultured_Peptostreptococca	Peptostreptococcaceae [XIII][G-1] sp. | Oral Taxon 113 | Clone DA014 | AF287766 | 18 | P	99.8	ref|NR_025151.1| Sporanaerobacter acetigenes strai...	86.6
AM420066	S000944504_uncultured_Shuttleworthia_sp	Shuttleworthia satelles | Oral Taxon 095 | Strain D143K-13 | AF399956 | 76 | N	99.5	ref|NR_028827.1| Shuttleworthia satelles DSM 14600...	99.6
AM420067	S000944505_uncultured_Prevotella_sp_3	Prevotella sp. | Oral Taxon 475 | Clone IK053 | AY349401 | 1 | U	98.5	ref|NR_024815.1| Prevotella shahii strain EHS11 16...	93.3
AM420068	S000944506_uncultured_Mogibacterium_sp	Mogibacterium diversum | Oral Taxon 593 | Strain ATCC 700923 | AB037874 | 2 | N	97.3	ref|NR_027203.1| Mogibacterium neglectum strain P9...	97.1
AM420069	S000944507_uncultured_Prevotella_sp_3	Prevotella veroralis | Oral Taxon 572 | Strain ATCC 33779 | L16473 | 1 | N	98.8	ref|NR_029148.1| Prevotella veroralis strain ATCC ...	98.6
AM420070	S000944508_uncultured_Bacteroidetes_bac	Bacteroidetes [G-3] sp. | Oral Taxon 436 | Clone P4PB_6 | AY341819 | 1 | P	82.1	ref|NR_043064.1| Alistipes finegoldii DSM 17242 st...	83
AM420071	S000944509_uncultured_Fusobacterium_sp	Fusobacterium sp. | Oral Taxon 370 | Strain E9_12 | AF481217 | 32 | U	99.2	ref|NR_025679.1| Fusobacterium canifelinum strain ...	98.3
AM420072	S000944510_uncultured_Flexistipes_sp	Synergistetes [G-3] sp. | Oral Taxon 362 | Clone D084 | AF125200 | 12 | P	99.2	ref|NR_027531.1| Aminobacterium colombiense DSM 12...	86.7
AM420073	S000944511_uncultured_Peptostreptococcu	Parvimonas micra | Oral Taxon 111 | Clone BS044 | AF385559 | 237 | N	99.7	ref|NR_036934.1| Parvimonas micra strain 3119B 16S...	99.2
AM420074	S000944512_uncultured_Selenomonas_sp	Veillonellaceae [G-1] sp. | Oral Taxon 135 | Clone DM071 | AF287790 | 9 | P	99.3	ref|NR_029325.1| Schwartzia succinivorans strain S...	91.9
AM420075	S000944513_uncultured_Fusobacterium_sp	Fusobacterium nucleatum ss. vincentii | Oral Taxon 200 | Strain ATCC 49256 | NZ_AABF02000026 | 469 | N	99.6	ref|NR_025679.1| Fusobacterium canifelinum strain ...	98.8
AM420076	S000944514_uncultured_Prevotella_sp_3	Prevotella sp. | Oral Taxon 443 | Clone P4PB_24 | AY331415 | 1 | P	99.1	ref|NR_024816.1| Prevotella salivae strain EPSA11 ...	91.9
AM420077	S000944515_uncultured_Prevotellaceae_ba	Prevotella sp. | Oral Taxon 302 | Strain F0020 | GQ422736 | 2 | U	99.1	ref|NR_040877.1| Prevotella copri DSM 18205 strain...	87
AM420078	S000944516_uncultured_Prevotellaceae_ba	Bacteroides heparinolyticus | Oral Taxon 630 | Strain F0110 | GQ422742 | 2 | N	100	ref|NR_044633.1| Bacteroides heparinolyticus 16S r...	98.8
AM420079	S000944517_uncultured_Prevotella_sp_3	Prevotella multiformis | Oral Taxon 685 | Strain PPPA21 | AB182483 | 2 | N	99.4	ref|NR_041056.1| Prevotella multiformis DSM 16608 ...	99.5
AM420080	S000944518_uncultured_Selenomonas_sp	Selenomonas infelix | Oral Taxon 639 | Strain ATCC 43532 | AF287802 | 112 | N	98.5	ref|NR_028797.1| Selenomonas infelix ATCC 43532 st...	98.5
AM420081	S000944519_uncultured_Prevotella_sp_3	Prevotella intermedia | Oral Taxon 643 | Strain ATCC 25611 | L16468 | 55 | N	99.1	ref|NR_026119.1| Prevotella intermedia strain B422...	99
AM420082	S000944520_uncultured_Prevotella_sp_3	Prevotella veroralis | Oral Taxon 572 | Strain ATCC 33779 | L16473 | 1 | N	98.6	ref|NR_029148.1| Prevotella veroralis strain ATCC ...	98.4
AM420083	S000944521_uncultured_Fusobacterium_sp	Fusobacterium nucleatum ss. animalis | Oral Taxon 420 | Strain NCTC 12276 | X55404 | 255 | N	99.4	ref|NR_025679.1| Fusobacterium canifelinum strain ...	98.3
AM420084	S000944522_uncultured_Prevotella_sp_3	Prevotella nigrescens | Oral Taxon 693 | Strain NCTC 9336 | X73963 | 76 | N	99.2	ref|NR_044850.1| Prevotella nigrescens ATCC 33563 ...	99
AM420085	S000944523_uncultured_Lactobacillus_sp	Lactobacillus[XVII] catenaformis | Oral Taxon 569 | Strain ATCC 25536 | M23729 | 9 | N	99.1	ref|NR_042228.1| Lactobacillus catenaformis strain...	99.5
AM420086	S000944524_uncultured_Streptococcus_sp	Streptococcus vestibularis | Oral Taxon 021 | Strain ATCC 49124 | AY188353 | 61 | N	96.3	ref|NR_028761.1| Streptococcus infantarius strain ...	99.7
AM420087	S000944525_uncultured_Selenomonas_sp	Veillonellaceae [G-1] sp. | Oral Taxon 129 | Strain FNA3 | GQ422718 | 21 | U	98.5	ref|NR_029325.1| Schwartzia succinivorans strain S...	91.9
AM420088	S000944526_uncultured_Eubacteriaceae_ba	Mogibacterium neglectum | Oral Taxon 691 | Strain ATCC 700924 | AB037875 | 3 | N	92.1	ref|NR_027203.1| Mogibacterium neglectum strain P9...	92.1
AM420089	S000944527_uncultured_Flexistipes_sp	Pyramidobacter piscolens | Oral Taxon 357 | Clone BA121 | AY005444 | 21 | N	99.9	ref|NR_044461.1| Pyramidobacter piscolens W5455 st...	99.7
AM420090	S000944528_uncultured_Tannerella_sp_3	Tannerella sp. | Oral Taxon 286 | Clone BU063 | AY008308 | 16 | P	99	ref|NR_040839.1| Tannerella forsythia strain ATCC4...	94.1
AM420091	S000944529_uncultured_Porphyromonas_sp	Porphyromonas sp. | Oral Taxon 279 | Clone CW034 | AY008310 | 42 | U	99.5	ref|NR_026230.1| Porphyromonas catoniae strain ATC...	95.9
AM420092	S000944530_uncultured_Catonella_sp_30	Catonella morbi | Oral Taxon 165 | Strain ATCC 51271 | X87151 | 92 | N	99	ref|NR_026248.1| Catonella morbi ATCC 51271 16S ri...	98.8
AM420093	S000944531_uncultured_Streptococcus_sp	Streptococcus mitis bv 2 | Oral Taxon 398 | Strain SK34 | AY005045 | 410 | N	97.1	ref|NR_028664.1| Streptococcus mitis strain NS51 1...	96.8
AM420094	S000944532_uncultured_Mycoplasma_sp_3	Mycoplasma faucium | Oral Taxon 606 | Strain DC333 | AF125590 | 5 | N	99.7	ref|NR_024983.1| Mycoplasma faucium strain DC333 1...	99.7
AM420095	S000944533_uncultured_Leptotrichia_sp	Leptotrichia sp. | Oral Taxon 417 | Clone C3MKM102 | AY278621 | 8 | P	98.3	ref|NR_036844.1| Leptotrichia wadei strain LB16 16...	96.9
AM420096	S000944534_uncultured_Eubacteriaceae_ba	Peptostreptococcaceae [XI][G-3] sp. | Oral Taxon 495 | Clone JS001 | AY349378 | 2 | P	91.9	ref|NR_028911.1| Anaerovorax odorimutans strain No...	91.7
AM420097	S000944535_uncultured_Prevotella_sp_3	Prevotella dentalis | Oral Taxon 583 | Strain DSM 3688 | X81876 | 2 | N	91.7	ref|NR_025300.1| Prevotella albensis strain M384 1...	91.7
AM420098	S000944536_uncultured_Leptotrichia_sp	Leptotrichia sp. | Oral Taxon 417 | Clone C3MKM102 | AY278621 | 8 | P	99.5	ref|NR_036844.1| Leptotrichia wadei strain LB16 16...	97.6
AM420099	S000944537_uncultured_Bacteroidetes_bac	Bacteroidetes [G-3] sp. | Oral Taxon 365 | Clone MCE7_164 | AF481206 | 20 | P	99.2	ref|NR_041447.1| Bacteroides salanitronis DSM 1817...	84.3
AM420100	S000944538_uncultured_Peptostreptococca	Parvimonas sp. | Oral Taxon 393 | Strain P4P_31 | AY207059 | 8 | U	87.2	ref|NR_027228.1| Helcococcus ovis strain s840-96-2...	87.3
AM420101	S000944539_uncultured_Lachnospiraceae_b	Oribacterium sp. | Oral Taxon 102 | Clone FB046 | GQ422713 | 16 | P	93.9	ref|NR_028726.1| Clostridium algidixylanolyticum s...	90
AM420102	S000944540_uncultured_Leptotrichia_sp	Leptotrichia buccalis | Oral Taxon 563 | Strain NA | L37788 | 12 | N	96.6	ref|NR_025647.1| Leptotrichia hofstadii strain LB2...	96
AM420103	S000944541_uncultured_Treponema_sp_30	Treponema sp. | Oral Taxon 517 | Clone MB3_P23 | DQ003624 | 5 | P	98.4	ref|NR_036899.1| Treponema denticola strain a 16S ...	90.5
AM420104	S000944542_uncultured_Lachnospiraceae_b	Lachnospiraceae [G-4] sp. | Oral Taxon 373 | Clone MCE9_173 | AF481221 | 15 | P	99.3	ref|NR_043775.1| Moryella indoligenes strain AIP 2...	93.7
AM420105	S000944543_uncultured_Fusobacterium_sp	Fusobacterium sp. | Oral Taxon 370 | Strain E9_12 | AF481217 | 32 | U	99.2	ref|NR_025679.1| Fusobacterium canifelinum strain ...	98.5
AM420106	S000944544_uncultured_Selenomonas_sp	Veillonellaceae [G-1] sp. | Oral Taxon 132 | Clone CS015 | AF287791 | 32 | P	95.3	ref|NR_029325.1| Schwartzia succinivorans strain S...	91.9
AM420107	S000944545_uncultured_Eubacteriaceae_ba	Peptostreptococcaceae [XI][G-7] sp. | Oral Taxon 081 | Clone BB142 | AF287764 | 3 | P	99.3	ref|NR_041928.1| Filifactor villosus strain DSM164...	84.6
AM420108	S000944546_uncultured_Leptotrichia_sp	Leptotrichia buccalis | Oral Taxon 563 | Strain NA | L37788 | 12 | N	93.4	ref|NR_028769.1| Leptotrichia trevisanii strain 'W...	92.9
AM420109	S000944547_uncultured_Treponema_sp_30	Treponema sp. | Oral Taxon 239 | Clone JU031 | AY349416 | 11 | P	99.2	ref|NR_037137.1| Treponema medium strain G7201 16S...	95.6
AM420110	S000944548_uncultured_Leptotrichia_sp	Leptotrichia hofstadii | Oral Taxon 224 | Strain FAC5 | AF287813 | 17 | N	97.1	ref|NR_025647.1| Leptotrichia hofstadii strain LB2...	97.1
AM420111	S000944549_uncultured_Lachnospiraceae_b	Oribacterium sp. | Oral Taxon 102 | Clone MCE7_60 | AF481218 | 16 | P	96.8	ref|NR_029097.1| Oribacterium sinus strain AIP 354...	92.4
AM420112	S000944550_uncultured_Capnocytophaga_sp	Capnocytophaga granulosa | Oral Taxon 325 | Strain LMG16022 | U41347 | 344 | N	99.1	ref|NR_044777.1| Capnocytophaga granulosa ATCC 515...	99.1
AM420113	S000944551_uncultured_Selenomonas_sp	Veillonellaceae [G-1] sp. | Oral Taxon 148 | Clone EZ011 | AF385578 | 10 | P	98.9	ref|NR_029325.1| Schwartzia succinivorans strain S...	92.1
AM420114	S000944552_uncultured_alpha_proteobacte	Caulobacter sp. | Oral Taxon 002 | Strain TWE165 | DQ493433 | 2 | U	97.1	ref|NR_037099.1| Caulobacter vibrioides strain CB5...	95.8
AM420115	S000944553_uncultured_Neisseria_sp_40	Neisseria pharyngis | Oral Taxon 729 | Strain NCTC 4590 | AJ239281 | 81 | N	99.6	ref|NR_026079.1| Neisseria gonorrhoeae strain NCTC...	96.1
AM420116	S000944554_uncultured_Streptococcus_sp	Streptococcus sp. | Oral Taxon 061 | Clone DN025 | AF432131 | 49 | U	99.2	ref|NR_028664.1| Streptococcus mitis strain NS51 1...	98.7
AM420117	S000944555_uncultured_Mollicutes_bacter	Bulleidia extructa | Oral Taxon 603 | Strain DSM 13220 | AF220064 | 11 | N	80.7	ref|NR_025698.1| Spiroplasma chinense strain CCH 1...	81
AM420118	S000944556_uncultured_Eubacterium_sp	Peptostreptococcaceae [XI][G-7] sp. | Oral Taxon 106 | Strain A03MT | AF287765 | 2 | U	99.7	ref|NR_041928.1| Filifactor villosus strain DSM164...	84.5
AM420119	S000944557_uncultured_Lachnospiraceae_b	Johnsonella sp. | Oral Taxon 166 | Clone CK051 | AF287774 | 11 | P	99.5	ref|NR_026409.1| Desulfotomaculum guttoideum strai...	88.4
AM420120	S000944558_uncultured_Lachnospiraceae_b	Oribacterium sp. | Oral Taxon 078 | Clone AO068 | AF287771 | 5 | U	99.5	ref|NR_029097.1| Oribacterium sinus strain AIP 354...	93.8
AM420121	S000944559_uncultured_Staphylococcus_sp	Staphylococcus caprae | Oral Taxon 567 | Strain ATCC 35538 | AB009935 | 3 | N	99.7	ref|NR_024665.1| Staphylococcus caprae strain ATCC...	99.7
AM420122	S000944560_uncultured_Leptotrichia_sp	Leptotrichia sp. | Oral Taxon 219 | Clone EI022 | AF385572 | 9 | P	99.6	ref|NR_025649.1| Leptotrichia goodfellowii strain ...	95.3
AM420123	S000944561_uncultured_Prevotella_sp_4	Prevotella sp. | Oral Taxon 306 | Clone DO027 | AF385511 | 11 | U	99.1	ref|NR_029148.1| Prevotella veroralis strain ATCC ...	97.6
AM420124	S000944562_uncultured_Weissella_sp_40	Lactobacillus sp. | Oral Taxon 424 | Strain C4M_47 | AY278620 | 11 | U	89.5	ref|NR_036924.1| Weissella cibaria strain II-I-59 ...	99.1
AM420125	S000944563_uncultured_Burkholderiaceae	Lautropia mirabilis | Oral Taxon 022 | Strain Fredericksen | X73223 | 138 | N	92.1	ref|NR_029329.1| Herbaspirillum seropedicae strain...	95.3
AM420126	S000944564_uncultured_Prevotella_sp_4	Prevotella baroniae | Oral Taxon 553 | Clone PUS9.180 | AJ012605 | 5 | N	99.4	ref|NR_043224.1| Prevotella baroniae 16S ribosomal...	99.6
AM420127	S000944565_uncultured_Selenomonas_sp	Selenomonas dianae | Oral Taxon 139 | Strain ATCC 43527 | AF287801 | 105 | N	98.9	ref|NR_028797.1| Selenomonas infelix ATCC 43532 st...	97.9
AM420128	S000944566_uncultured_Prevotella_sp_4	Prevotella pallens | Oral Taxon 714 | Strain 9423 | Y13106 | 9 | N	99.2	ref|NR_026417.1| Prevotella pallens strain 10371 1...	98.9
AM420129	S000944567_uncultured_Pseudomonas_sp	Pseudomonas fluorescens | Oral Taxon 612 | Strain DSM 50090 | Z76662 | 12 | N	97.8	ref|NR_024901.1| Pseudomonas libanensis strain CIP...	99.2
AM420130	S000944568_uncultured_Abiotrophia_sp	Granulicatella elegans | Oral Taxon 596 | Strain 2640-91 | Y15408 | 136 | N	99.3	ref|NR_028682.1| Granulicatella elegans ATCC 70063...	98.7
AM420131	S000944569_uncultured_Streptococcus_sp	Streptococcus mitis bv 2 | Oral Taxon 398 | Strain SK34 | AY005045 | 410 | N	99.9	ref|NR_028664.1| Streptococcus mitis strain NS51 1...	99
AM420132	S000944570_uncultured_candidate_divisio	TM7 [G-1] sp. | Oral Taxon 346 | Clone AH040 | AF125204 | 23 | P	99.3	ref|NR_029268.1| Oxobacter pfennigii strain V 5-2 ...	77.3
AM420133	S000944571_uncultured_Catonella_sp_40	Catonella morbi | Oral Taxon 165 | Strain ATCC 51271 | X87151 | 92 | N	99	ref|NR_026248.1| Catonella morbi ATCC 51271 16S ri...	98.8
AM420134	S000944572_uncultured_Streptococcus_sp	Streptococcus sp. | Oral Taxon 058 | Clone C3MLM097 | AY278632 | 251 | U	99.5	ref|NR_028664.1| Streptococcus mitis strain NS51 1...	98.7
AM420135	S000944573_uncultured_Propionibacterium	Propionibacterium propionicum | Oral Taxon 739 | Strain DSM 43307 | AJ315953 | 107 | N	99.6	ref|NR_024877.1| Tessaracoccus bendigoensis strain...	94
AM420136	S000944574_uncultured_Capnocytophaga_sp	Capnocytophaga sp. | Oral Taxon 329 | Clone BR085 | GU350413 | 39 | U	99	ref|NR_043464.1| Capnocytophaga leadbetteri strain...	98.4
AM420137	S000944575_uncultured_Prevotellaceae_ba	Prevotella oris | Oral Taxon 311 | Strain ATCC 33573 | L16474 | 153 | N	98.9	ref|NR_044628.1| Prevotella oris 16S ribosomal RNA...	98.2
AM420138	S000944576_uncultured_Actinobacillus_sp	Aggregatibacter actinomycetemcomitans | Oral Taxon 531 | Strain ATCC 33384 | M75039 | 9 | N	99.8	ref|NR_029171.1| Aggregatibacter actinomycetemcomi...	99.5
AM420139	S000944577_uncultured_Actinomyces_sp	Actinomyces sp. | Oral Taxon 175 | Clone EP005 | AY008314 | 52 | U	99.1	ref|NR_037033.1| Actinomyces naeslundii strain CDC...	97
AM420140	S000944578_uncultured_Porphyromonas_sp	Porphyromonas catoniae | Oral Taxon 283 | Clone DS033 | AF366271 | 14 | N	98.8	ref|NR_026230.1| Porphyromonas catoniae strain ATC...	97.6
AM420141	S000944579_uncultured_Tannerella_sp_4	Tannerella sp. | Oral Taxon 808 | Clone BU045 | AF385565 | 1 | P	98	ref|NR_040839.1| Tannerella forsythia strain ATCC4...	94.1
AM420142	S000944580_uncultured_Leptotrichia_sp	Leptotrichia sp. | Oral Taxon 218 | Clone EI013 | AF385571 | 4 | P	98.8	ref|NR_028769.1| Leptotrichia trevisanii strain 'W...	91.6
AM420143	S000944581_uncultured_Propionibacterium	Propionibacterium acnes | Oral Taxon 530 | Strain 63597 | AF145256 | 70 | N	99.7	ref|NR_040847.1| Propionibacterium acnes 16S ribos...	99.9
AM420144	S000944582_uncultured_Peptococcus_sp	Peptococcus sp. | Oral Taxon 168 | Clone _I070 | AF287780 | 2 | P	99.1	ref|NR_029221.1| Peptococcus niger strain DSM 2047...	89.3
AM420145	S000944583_uncultured_Porphyromonas_sp	Porphyromonas sp. | Oral Taxon 279 | Clone CW034 | AY008310 | 42 | U	98.8	ref|NR_026230.1| Porphyromonas catoniae strain ATC...	96.4
AM420146	S000944584_uncultured_Bacteroidetes_bac	Flavobacteriales [G-2] sp. | Oral Taxon 320 | Clone AZ105 | AF385548 | 2 | P	90.6	ref|NR_044197.1| Sediminibacterium salmoneum strai...	95.5
AM420147	S000944585_uncultured_Selenomonas_sp	Mitsuokella sp. | Oral Taxon 521 | Clone MB5_P06 | DQ003628 | 19 | P	99.2	ref|NR_044111.1| Selenomonas sp. WG strain WG 16S ...	94
AM420148	S000944586_uncultured_Streptococcus_sp	Streptococcus intermedius | Oral Taxon 644 | Strain ATCC27335 | AF104671 | 334 | N	100	ref|NR_028736.1| Streptococcus intermedius strain ...	99.9
AM420149	S000944587_uncultured_Capnocytophaga_sp	Capnocytophaga sputigena | Oral Taxon 775 | Strain ATCC 33612 | X67609 | 38 | N	98.9	ref|NR_026095.1| Capnocytophaga sputigena strain A...	98.8
AM420150	S000944588_uncultured_Actinobacillus_sp	Aggregatibacter actinomycetemcomitans | Oral Taxon 531 | Strain ATCC 29522 | M75036 | 9 | N	98.7	ref|NR_029171.1| Aggregatibacter actinomycetemcomi...	97.4
AM420151	S000944589_uncultured_Desulfobulbus_sp	Desulfobulbus sp. | Oral Taxon 041 | Clone _R004 | AY005037 | 32 | P	99.3	ref|NR_042971.1| Desulfobulbus propionicus DSM 203...	94.2
AM420152	S000944590_uncultured_Haemophilus_sp	Haemophilus parainfluenzae | Oral Taxon 718 | Strain CIP 102513 | EU083530 | 18 | N	99.7	ref|NR_025423.1| Haemophilus pittmaniae strain HK8...	96.9
AM420153	S000944591_uncultured_Veillonella_sp	Veillonella parvula | Oral Taxon 161 | Clone _X042 | AF287781 | 2305 | N	99.3	ref|NR_043332.1| Veillonella parvula DSM 2008 stra...	98.9
AM420154	S000944592_uncultured_Treponema_sp_40	Treponema medium | Oral Taxon 667 | Clone _C007 | AF023051 | 6 | N	98.9	ref|NR_037137.1| Treponema medium strain G7201 16S...	98.6
AM420155	S000944593_uncultured_Streptococcus_sp	Streptococcus sanguinis | Oral Taxon 758 | Strain ATCC 10556 | AF003928 | 851 | N	98.9	ref|NR_024841.1| Streptococcus sanguinis strain AT...	98.9
AM420156	S000944594_uncultured_Capnocytophaga_sp	Capnocytophaga sputigena | Oral Taxon 775 | Strain ATCC 33612 | X67609 | 38 | N	98.4	ref|NR_026095.1| Capnocytophaga sputigena strain A...	98.4
AM420157	S000944595_uncultured_Lautropia_sp_50	Lautropia mirabilis | Oral Taxon 022 | Strain Fredericksen | X73223 | 138 | N	98.6	ref|NR_042393.1| Burkholderia rhizoxinica HKI 454 ...	93.1
AM420158	S000944596_uncultured_Streptococcus_sp	Streptococcus sanguinis | Oral Taxon 758 | Strain ATCC 10556 | AF003928 | 851 | N	99.3	ref|NR_024841.1| Streptococcus sanguinis strain AT...	99.4
AM420159	S000944597_uncultured_Bacteroidetes_bac	Bacteroidetes [G-5] sp. | Oral Taxon 505 | Clone MB1_G34 | DQ003615 | 3 | P	99.2	ref|NR_028963.1| Anaerophaga thermohalophila strai...	82.7
AM420160	S000944598_uncultured_Selenomonas_sp	Selenomonas infelix | Oral Taxon 639 | Strain ATCC 43532 | AF287802 | 112 | N	97.9	ref|NR_028797.1| Selenomonas infelix ATCC 43532 st...	97.9
AM420161	S000944599_uncultured_Selenomonas_sp	Selenomonas noxia | Oral Taxon 130 | Strain ATCC 43541 | AF287799 | 361 | N	98.7	ref|NR_028796.1| Selenomonas noxia strain ATCC 435...	98.7
AM420162	S000944600_uncultured_Veillonella_sp	Veillonella sp. | Oral Taxon 780 | Strain F0009 | GQ422743 | 28 | U	99.3	ref|NR_025046.1| Veillonella criceti strain ATCC 1...	95.9
AM420163	S000944601_uncultured_Selenomonas_sp	Veillonellaceae [G-1] sp. | Oral Taxon 148 | Clone EZ011 | AF385578 | 10 | P	99.2	ref|NR_029325.1| Schwartzia succinivorans strain S...	92.3
AM420164	S000944602_uncultured_Fusobacterium_sp	Fusobacterium nucleatum ss. polymorphum | Oral Taxon 202 | Strain ATCC 10953 | AF287812 | 156 | N	99.2	ref|NR_041807.1| Fusobacterium nucleatum subsp. po...	98.2
AM420165	S000944603_uncultured_Haemophilus_sp	Aggregatibacter sp. | Oral Taxon 458 | Clone JM053 | AY349380 | 12 | U	99.7	ref|NR_044749.1| Aggregatibacter segnis 16S riboso...	96.5
AM420166	S000944604_uncultured_Actinomyces_sp	Actinomyces sp. | Oral Taxon 525 | Clone MB6_C03 | DQ003632 | 13 | P	96.9	ref|NR_025633.1| Actinomyces dentalis strain R1816...	99.7
AM420167	S000944605_uncultured_Neisseria_sp_50	Neisseria meningitidis | Oral Taxon 669 | Strain M8067 | AF382273 | 60 | N	98.9	ref|NR_026079.1| Neisseria gonorrhoeae strain NCTC...	97.9
AM420168	S000944606_uncultured_Capnocytophaga_sp	Capnocytophaga granulosa | Oral Taxon 325 | Strain LMG16022 | U41347 | 344 | N	98.1	ref|NR_044777.1| Capnocytophaga granulosa ATCC 515...	98
AM420169	S000944607_uncultured_Leptotrichia_sp	Leptotrichia hofstadii | Oral Taxon 224 | Strain FAC5 | AF287813 | 17 | N	96.8	ref|NR_025647.1| Leptotrichia hofstadii strain LB2...	96.8
AM420170	S000944608_uncultured_Abiotrophia_sp	Abiotrophia defectiva | Oral Taxon 389 | Strain GIFU12707 | D50541 | 236 | N	99.7	ref|NR_025863.1| Abiotrophia defectiva ATCC 49176 ...	99.2
AM420171	S000944609_uncultured_Streptococcus_sp	Streptococcus vestibularis | Oral Taxon 021 | Strain ATCC 49124 | AY188353 | 61 | N	99.5	ref|NR_042778.1| Streptococcus thermophilus strain...	99.8
AM420172	S000944610_uncultured_Haemophilus_sp	Haemophilus parainfluenzae | Oral Taxon 718 | Strain CIP 102513 | EU083530 | 18 | N	99.6	ref|NR_042878.1| Haemophilus parainfluenzae ATCC 3...	99.3
AM420173	S000944611_uncultured_Leptotrichia_sp	Leptotrichia buccalis | Oral Taxon 563 | Strain NA | L37788 | 12 | N	98.8	ref|NR_025647.1| Leptotrichia hofstadii strain LB2...	96.6
AM420174	S000944612_uncultured_Prevotella_sp_5	Prevotella intermedia | Oral Taxon 643 | Strain ATCC 25611 | L16468 | 55 | N	97.2	ref|NR_026119.1| Prevotella intermedia strain B422...	97.2
AM420175	S000944613_uncultured_Leptotrichia_sp	Leptotrichia hofstadii | Oral Taxon 224 | Strain FAC5 | AF287813 | 17 | N	99.4	ref|NR_025647.1| Leptotrichia hofstadii strain LB2...	99.5
AM420176	S000944614_uncultured_Abiotrophia_sp	Granulicatella elegans | Oral Taxon 596 | Strain 2640-91 | Y15408 | 136 | N	99.5	ref|NR_028682.1| Granulicatella elegans ATCC 70063...	99
AM420177	S000944615_uncultured_Deferribacteracea	Synergistetes [G-3] sp. | Oral Taxon 360 | Clone BH017 | AF125199 | 66 | P	99.6	ref|NR_027531.1| Aminobacterium colombiense DSM 12...	86.7
AM420178	S000944616_uncultured_Selenomonas_sp	Selenomonas flueggei | Oral Taxon 125 | Clone AH132 | AF287804 | 23 | N	98.2	ref|NR_028797.1| Selenomonas infelix ATCC 43532 st...	97.8
AM420179	S000944617_uncultured_Porphyromonas_sp	Porphyromonas catoniae | Oral Taxon 283 | Clone DS033 | AF366271 | 14 | N	99	ref|NR_026230.1| Porphyromonas catoniae strain ATC...	98
AM420180	S000944618_uncultured_Capnocytophaga_sp	Capnocytophaga granulosa | Oral Taxon 325 | Clone AH015 | AY005074 | 344 | N	99.4	ref|NR_044777.1| Capnocytophaga granulosa ATCC 515...	98.8
AM420181	S000944619_uncultured_Lachnospiraceae_b	Lachnospiraceae [G-1] sp. | Oral Taxon 083 | Clone BS091 | AF385562 | 3 | P	99.1	ref|NR_025567.1| Clostridium bolteae strain 16351 ...	89.7
AM420182	S000944620_uncultured_Porphyromonas_sp	Porphyromonas catoniae | Oral Taxon 283 | Clone DS033 | AF366271 | 14 | N	99	ref|NR_026230.1| Porphyromonas catoniae strain ATC...	97.8
AM420183	S000944621_uncultured_Eubacterium_sp	Eubacterium [11][G-6] minutum | Oral Taxon 673 | Strain ATCC 33089 | U13037 | 19 | N	99.7	ref|NR_036949.1| Eubacterium minutum strain SC 87K...	99.7
AM420184	S000944622_uncultured_Lautropia_sp_50	Lautropia mirabilis | Oral Taxon 022 | Strain Fredericksen | X73223 | 138 | N	99.3	ref|NR_042393.1| Burkholderia rhizoxinica HKI 454 ...	93.5
AM420185	S000944623_uncultured_Selenomonas_sp	Selenomonas sp. | Oral Taxon 442 | Clone P4PA_145 | AY341820 | 6 | P	98.1	ref|NR_025115.1| Selenomonas sputigena strain ATCC...	96.5
AM420186	S000944624_uncultured_Treponema_sp_50	Treponema denticola | Oral Taxon 584 | Strain ATCC 33520 | M71236 | 77 | N	99.7	ref|NR_036899.1| Treponema denticola strain a 16S ...	99.2
AM420187	S000944625_uncultured_Capnocytophaga_sp	Capnocytophaga gingivalis | Oral Taxon 337 | Strain ATCC 33624 | X67608 | 202 | N	98.6	ref|NR_026094.1| Capnocytophaga gingivalis strain ...	98.6
AM420188	S000944626_uncultured_Moraxellaceae_bac	Moraxella catarrhalis | Oral Taxon 833 | Strain SC 87K | U10876 | 0 | N	95.3	ref|NR_036825.1| Moraxella lacunata strain Morax 2...	95.6
AM420189	S000944627_uncultured_Selenomonas_sp	Selenomonas sputigena | Oral Taxon 151 | Clone _N001 | GQ422723 | 305 | N	99.5	ref|NR_025115.1| Selenomonas sputigena strain ATCC...	98.7
AM420190	S000944628_uncultured_Selenomonas_sp	Selenomonas infelix | Oral Taxon 639 | Strain ATCC 43532 | AF287802 | 112 | N	98.5	ref|NR_028797.1| Selenomonas infelix ATCC 43532 st...	98.4
AM420191	S000944629_uncultured_Neisseria_sp_50	Neisseria flavescens | Oral Taxon 610 | Strain LNP444 | AJ239280 | 115 | N	99.1	ref|NR_025892.1| Neisseria flavescens strain N 155...	98.1
AM420192	S000944630_uncultured_Selenomonas_sp	Selenomonas dianae | Oral Taxon 139 | Strain ATCC 43527 | AF287801 | 105 | N	98.3	ref|NR_028797.1| Selenomonas infelix ATCC 43532 st...	97.3
AM420193	S000944631_uncultured_Leptotrichia_sp	Leptotrichia sp. | Oral Taxon 498 | Clone IK040 | AY349387 | 15 | U	99.5	ref|NR_025648.1| Leptotrichia shahii strain LB37 1...	92.6
AM420194	S000944632_uncultured_Selenomonas_sp	Selenomonas noxia | Oral Taxon 130 | Clone CI002 | AF287798 | 361 | N	99.5	ref|NR_028796.1| Selenomonas noxia strain ATCC 435...	99.2
AM420195	S000944633_uncultured_Streptococcus_sp	Streptococcus gordonii | Oral Taxon 622 | Strain ATCC 10558 | AF003931 | 478 | N	99.6	ref|NR_028666.1| Streptococcus gordonii strain SK3...	99.5
AM420196	S000944634_uncultured_Neisseria_sp_50	Neisseria subflava | Oral Taxon 476 | Strain U37 | AJ239291 | 51 | N	99.7	ref|NR_025892.1| Neisseria flavescens strain N 155...	97.8
AM420197	S000944635_uncultured_Streptococcus_sp	Streptococcus sp. | Oral Taxon 056 | Clone AY020 | AF385545 | 30 | U	99.7	ref|NR_042771.1| Streptococcus cristatus ATCC 5110...	97.6
AM420198	S000944636_uncultured_Clostridiales_bac	Lachnospiraceae [G-1] sp. | Oral Taxon 107 | Strain C27KA | AF287777 | 54 | U	90.1	ref|NR_028726.1| Clostridium algidixylanolyticum s...	89.8
AM420199	S000944637_uncultured_Neisseriaceae_bac	Kingella sp. | Oral Taxon 012 | Clone DE012 | AF366267 | 10 | P	98.5	ref|NR_044658.1| Kingella denitrificans ATCC 33394...	96.4
AM420200	S000944638_uncultured_Leptotrichia_sp	Leptotrichia sp. | Oral Taxon 213 | Clone DA069 | AF287811 | 12 | P	99.6	ref|NR_028769.1| Leptotrichia trevisanii strain 'W...	97.3
AM420201	S000944639_uncultured_Capnocytophaga_sp	Capnocytophaga sp. | Oral Taxon 332 | Clone DS022 | AF366270 | 2 | U	99	ref|NR_043464.1| Capnocytophaga leadbetteri strain...	96.8
AM420202	S000944640_uncultured_Streptococcus_sp	Streptococcus cristatus | Oral Taxon 578 | Strain NCTC12479 | AB008313 | 325 | N	99.4	ref|NR_042771.1| Streptococcus cristatus ATCC 5110...	99.5
AM420203	S000944641_uncultured_Porphyromonas_sp	Porphyromonas catoniae | Oral Taxon 283 | Clone DS033 | AF366271 | 14 | N	98.3	ref|NR_026230.1| Porphyromonas catoniae strain ATC...	97.4
AM420204	S000944642_uncultured_Flavobacteriaceae	Capnocytophaga sp. | Oral Taxon 335 | Clone _X066 | AY005078 | 2 | U	96.6	ref|NR_027581.1| Capnocytophaga ochracea DSM 7271 ...	95.5
AM420205	S000944643_uncultured_Porphyromonadacea	Bacteroidetes [G-2] sp. | Oral Taxon 274 | Clone AU126 | AY005072 | 51 | U	98.7	ref|NR_040925.1| Paludibacter propionicigenes WB4 ...	87.4
AM420206	S000944644_uncultured_candidate_divisio	TM7 [G-1] sp. | Oral Taxon 353 | Clone EW055 | AF385500 | 5 | P	97.3	ref|NR_028999.1| Caminibacter profundus strain CR ...	76.9
AM420207	S000944645_uncultured_Capnocytophaga_sp	Capnocytophaga granulosa | Oral Taxon 325 | Strain LMG16022 | U41347 | 344 | N	98.5	ref|NR_044777.1| Capnocytophaga granulosa ATCC 515...	98.5
AM420208	S000944646_uncultured_Flavobacteriaceae	Capnocytophaga sp. | Oral Taxon 329 | Clone BR085 | GU350413 | 39 | U	98.7	ref|NR_043464.1| Capnocytophaga leadbetteri strain...	98.5
AM420209	S000944647_uncultured_Porphyromonas_sp	Porphyromonas sp. | Oral Taxon 277 | Clone BR037 | AF385555 | 2 | P	98.8	ref|NR_026230.1| Porphyromonas catoniae strain ATC...	98
AM420210	S000944648_uncultured_Leptotrichia_sp	Leptotrichia sp. | Oral Taxon 463 | Clone GT020 | AY349385 | 9 | P	97.5	ref|NR_036844.1| Leptotrichia wadei strain LB16 16...	93.5
AM420211	S000944649_uncultured_Corynebacterium_s	Corynebacterium matruchotii | Oral Taxon 666 | Strain CIP 81.82 | X82065 | 169 | N	98	ref|NR_026216.1| Corynebacterium matruchotii strai...	96.5
AM420212	S000944650_uncultured_Leptotrichia_sp	Leptotrichia shahii | Oral Taxon 214 | Clone DE081 | AF366268 | 8 | N	99.6	ref|NR_025648.1| Leptotrichia shahii strain LB37 1...	99.7
AM420213	S000944651_uncultured_Capnocytophaga_sp	Capnocytophaga granulosa | Oral Taxon 325 | Strain LMG16022 | U41347 | 344 | N	98.4	ref|NR_044777.1| Capnocytophaga granulosa ATCC 515...	98.4
AM420214	S000944652_uncultured_Bergeyella_sp_6	Bergeyella sp. | Oral Taxon 322 | Clone AK152 | AY008691 | 4 | P	93.7	ref|NR_042187.1| Cloacibacterium normanense strain...	93.8
AM420215	S000944653_uncultured_Lactococcus_sp	Lactococcus lactis | Oral Taxon 804 | Strain ATCC 19435 | M58837 | 208 | N	99.3	ref|NR_040954.1| Lactococcus lactis subsp. cremori...	99.9
AM420216	S000944654_uncultured_Fusobacterium_sp	Fusobacterium sp. | Oral Taxon 370 | Strain E9_12 | AF481217 | 32 | U	98	ref|NR_042755.1| Fusobacterium canifelinum strain ...	96.2
AM420217	S000944655_uncultured_Prevotella_sp_6	Prevotella sp. | Oral Taxon 304 | Clone DA058 | AY005065 | 5 | P	99.5	ref|NR_025300.1| Prevotella albensis strain M384 1...	89.9
AM420218	S000944656_uncultured_Cardiobacterium_s	Cardiobacterium hominis | Oral Taxon 633 | Strain ATCC 16826 | M35014 | 47 | N	98.6	ref|NR_025934.1| Cardiobacterium hominis strain 65...	98.4
AM420219	S000944657_uncultured_Prevotella_sp_6	Prevotella intermedia | Oral Taxon 643 | Strain ATCC 25611 | L16468 | 55 | N	97.9	ref|NR_026119.1| Prevotella intermedia strain B422...	97.4
AM420220	S000944658_uncultured_Leptotrichia_sp	Leptotrichia sp. | Oral Taxon 213 | Clone DA069 | AF287811 | 12 | P	97.2	ref|NR_028769.1| Leptotrichia trevisanii strain 'W...	99.3
AM420221	S000944659_uncultured_Campylobacter_sp	Campylobacter gracilis | Oral Taxon 623 | Strain ATCC 33236 | L04320 | 362 | N	99.5	ref|NR_043605.1| Campylobacter gracilis strain ATC...	99.6
AM420222	S000944660_uncultured_Prevotellaceae_ba	Prevotella sp. | Oral Taxon 473 | Clone IK062 | AY349402 | 31 | U	93.6	ref|NR_028607.1| Bacteroides acidifaciens strain A...	87.4
AM420223	S000944661_uncultured_Prevotellaceae_ba	Prevotella sp. | Oral Taxon 474 | Clone ID019 | AY349400 | 4 | P	93	ref|NR_040866.1| Bacteroides uniformis strain JCM ...	87.2
AM420224	S000944662_uncultured_Streptococcus_sp	Streptococcus mitis bv 2 | Oral Taxon 398 | Strain SK34 | AY005045 | 410 | N	99.3	ref|NR_028664.1| Streptococcus mitis strain NS51 1...	98.3
AM420225	S000944663_uncultured_Porphyromonadacea	Bacteroidetes [G-2] sp. | Oral Taxon 274 | Clone AU126 | AY005072 | 51 | U	99.3	ref|NR_040925.1| Paludibacter propionicigenes WB4 ...	89.6
AM420226	S000944664_uncultured_Haemophilus_sp	Aggregatibacter segnis | Oral Taxon 762 | Strain ATCC 33393 | M75043 | 13 | N	98.9	ref|NR_044749.1| Aggregatibacter segnis 16S riboso...	97.4
AM420227	S000944665_uncultured_Capnocytophaga_sp	Capnocytophaga sp. | Oral Taxon 329 | Clone BR085 | GU350413 | 39 | U	98.8	ref|NR_043464.1| Capnocytophaga leadbetteri strain...	98.1
AM420228	S000944666_uncultured_Streptococcus_sp	Streptococcus sp. | Oral Taxon 058 | Clone C3MLM097 | AY278632 | 251 | U	99.5	ref|NR_028664.1| Streptococcus mitis strain NS51 1...	98.7
AM420229	S000944667_uncultured_Lautropia_sp_60	Delftia acidovorans | Oral Taxon 023 | Strain 158 | AJ002803 | 4 | N	92.3	ref|NR_029001.1| Ottowia thiooxydans strain K11 16...	93.3
AM420230	S000944668_uncultured_Tannerella_sp_6	Tannerella sp. | Oral Taxon 286 | Clone BU063 | AY008308 | 16 | P	99.4	ref|NR_040839.1| Tannerella forsythia strain ATCC4...	94.1
AM420231	S000944669_uncultured_Prevotella_sp_6	Prevotella tannerae | Oral Taxon 466 | Strain ATCC 51259 | AJ005634 | 64 | N	98	ref|NR_037088.1| Prevotella tannerae strain VPI N1...	98
AM420232	S000944670_uncultured_Capnocytophaga_sp	Capnocytophaga sp. | Oral Taxon 326 | Clone BB167 | AY005076 | 7 | U	99	ref|NR_026095.1| Capnocytophaga sputigena strain A...	95.5
AM420233	S000944671_uncultured_Kingella_sp_602	Kingella denitrificans | Oral Taxon 582 | Strain UB-294 | L06166 | 30 | N	99.7	ref|NR_044658.1| Kingella denitrificans ATCC 33394...	99.2
AM420234	S000944672_uncultured_Bergeyella_sp_6	Bergeyella sp. | Oral Taxon 322 | Clone AK152 | AY008691 | 4 | P	99.1	ref|NR_042187.1| Cloacibacterium normanense strain...	92.9
AM420235	S000944673_uncultured_Eikenella_sp_60	Eikenella corrodens | Oral Taxon 577 | Strain 1664276 | AF320620 | 30 | N	99.1	ref|NR_044658.1| Kingella denitrificans ATCC 33394...	97.1
AM420236	S000944674_uncultured_Granulicatella_sp	Granulicatella adiacens [para-adiacens] | Oral Taxon 534 | Strain TKT1 | AB022027 | 515 | N	99.3	ref|NR_028682.1| Granulicatella elegans ATCC 70063...	97.2
AM420237	S000944675_uncultured_Leptotrichia_sp	Leptotrichia sp. | Oral Taxon 392 | Clone P2PB_51 | AY207053 | 5 | P	99.1	ref|NR_025647.1| Leptotrichia hofstadii strain LB2...	92
AM420238	S000944676_uncultured_Fusobacterium_sp	Fusobacterium nucleatum ss vincentii | Oral Taxon 200 | Clone CZ006 | AF287810 | 469 | N	99.4	ref|NR_025679.1| Fusobacterium canifelinum strain ...	97.3
AM420239	S000944677_uncultured_alpha_proteobacte	Ochrobactrum anthropi | Oral Taxon 544 | Strain LMG 3331 | AM114398 | 19 | N	87.4	ref|NR_041771.1| Defluviicoccus vanus strain Ben 1...	92.5
AM420240	S000944678_uncultured_Actinobacillus_sp	Aggregatibacter actinomycetemcomitans | Oral Taxon 531 | Strain ATCC 29522 | M75036 | 9 | N	99.9	ref|NR_029171.1| Aggregatibacter actinomycetemcomi...	97.6
AM420241	S000944679_uncultured_Corynebacterium_s	Corynebacterium mucifaciens | Oral Taxon 835 | Strain DMMZ 2278 | Y11200 | 0 | N	92.3	ref|NR_025496.1| Corynebacterium felinum strain CC...	92.3
AM420242	S000944680_uncultured_Johnsonella_sp	Johnsonella ignava | Oral Taxon 635 | Strain ATCC 51276 | X87152 | 13 | N	99.5	ref|NR_028726.1| Clostridium algidixylanolyticum s...	87.2
AM420243	S000944681_uncultured_Fusobacterium_sp	Fusobacterium nucleatum ss. polymorphum | Oral Taxon 202 | Strain ATCC 10953 | AF287812 | 156 | N	99.6	ref|NR_025679.1| Fusobacterium canifelinum strain ...	98.5
AM420244	S000944682_uncultured_Rothia_sp_60301	Rothia sp. | Oral Taxon 188 | Strain CCUG 25688 | Y13025 | 21 | U	99.9	ref|NR_044712.1| Rothia dentocariosa ATCC 17931 st...	97.5
AM420245	S000944683_uncultured_Porphyromonas_sp	Porphyromonas gingivalis | Oral Taxon 619 | Strain DSM 20709 | X73964 | 89 | N	88.1	ref|NR_040838.1| Porphyromonas gingivalis ATCC 332...	88.6
AM420246	S000944684_uncultured_Selenomonas_sp	Selenomonas sp. | Oral Taxon 479 | Clone GT010 | AY349405 | 36 | U	98.3	ref|NR_028797.1| Selenomonas infelix ATCC 43532 st...	97.6
AM420247	S000944685_uncultured_Selenomonas_sp	Selenomonas sp. | Oral Taxon 126 | Clone AJ036 | AF287800 | 14 | P	98.5	ref|NR_028797.1| Selenomonas infelix ATCC 43532 st...	97.3
AM420248	S000944686_uncultured_Bacteroidales_bac	Bacteroidetes [G-6] sp. | Oral Taxon 516 | Clone MB3_P19 | DQ003623 | 2 | P	99.5	ref|NR_042977.1| Odoribacter denticanis strain B10...	98.1
AM420249	S000944687_uncultured_Bacteroidetes_bac	Bacteroidetes [G-3] sp. | Oral Taxon 280 | Clone DA064 | AY005071 | 10 | P	97.8	ref|NR_043154.1| Proteiniphilum acetatigenes strai...	82.7
AM420250	S000944688_uncultured_Prevotellaceae_ba	Prevotella sp. | Oral Taxon 473 | Clone IK062 | AY349402 | 31 | U	99.2	ref|NR_028607.1| Bacteroides acidifaciens strain A...	88.3
AM420251	S000944689_uncultured_Prevotellaceae_ba	Prevotella sp. | Oral Taxon 782 | Strain F0012 | GQ422745 | 1 | U	98.6	ref|NR_042843.1| Prevotella melaninogenica ATCC 25...	96.2
AM420252	S000944690_uncultured_Prevotella_sp_7	Prevotella sp. | Oral Taxon 314 | Clone FU048 | AY349393 | 16 | U	98.8	ref|NR_042843.1| Prevotella melaninogenica ATCC 25...	98
AM420253	S000944691_uncultured_Selenomonas_sp	Selenomonas sputigena | Oral Taxon 151 | Clone _K168 | GQ422722 | 305 | N	98.9	ref|NR_025115.1| Selenomonas sputigena strain ATCC...	98.9
AM420254	S000944692_uncultured_Treponema_sp_70	Treponema sp. | Oral Taxon 490 | Clone JU025 | AY349417 | 3 | P	99.4	ref|NR_029296.1| Treponema maltophilum strain BR 1...	95.4
AM420255	S000944693_uncultured_Prevotella_sp_7	Prevotella intermedia | Oral Taxon 643 | Strain ATCC 25611 | L16468 | 55 | N	94.9	ref|NR_026119.1| Prevotella intermedia strain B422...	95
AM420256	S000944694_uncultured_Porphyromonas_sp	Porphyromonas sp. | Oral Taxon 284 | Clone EP003 | AY008313 | 5 | U	94.8	ref|NR_026230.1| Porphyromonas catoniae strain ATC...	93.8
AM420257	S000944695_uncultured_Fusobacterium_sp	Fusobacterium nucleatum ss vincentii | Oral Taxon 200 | Clone AJ050 | AF287805 | 469 | N	98.9	ref|NR_025679.1| Fusobacterium canifelinum strain ...	97.5
AM420258	S000944696_uncultured_Prevotella_sp_7	Prevotella intermedia | Oral Taxon 643 | Strain ATCC 25611 | L16468 | 55 | N	99	ref|NR_026119.1| Prevotella intermedia strain B422...	98.7
AM420259	S000944697_uncultured_Prevotella_sp_7	Prevotella intermedia | Oral Taxon 643 | Strain ATCC 25611 | L16468 | 55 | N	97.4	ref|NR_026119.1| Prevotella intermedia strain B422...	97.2
AM420260	S000944698_uncultured_Porphyromonas_sp	Porphyromonas sp. | Oral Taxon 278 | Clone BS045 | AF385560 | 5 | P	97.8	ref|NR_026230.1| Porphyromonas catoniae strain ATC...	96.1
AM420261	S000944699_uncultured_Granulicatella_sp	Granulicatella adiacens [para-adiacens] | Oral Taxon 534 | Strain TKT1 | AB022027 | 515 | N	97.1	ref|NR_028682.1| Granulicatella elegans ATCC 70063...	95.1
AM420262	S000944700_uncultured_Prevotella_sp_7	Prevotella sp. | Oral Taxon 301 | Clone BS041 | AF385558 | 1 | P	91.8	ref|NR_024815.1| Prevotella shahii strain EHS11 16...	90.8
AM420263	S000944701_uncultured_Selenomonas_sp	Selenomonas dianae | Oral Taxon 139 | Clone EW076 | AF385501 | 105 | N	99	ref|NR_028797.1| Selenomonas infelix ATCC 43532 st...	98.5
AM420264	S000944702_uncultured_Prevotella_sp_7	Prevotella intermedia | Oral Taxon 643 | Strain ATCC 25611 | L16468 | 55 | N	98	ref|NR_026119.1| Prevotella intermedia strain B422...	98
AM420265	S000944703_uncultured_Prevotella_sp_7	Prevotella intermedia | Oral Taxon 643 | Strain ATCC 25611 | L16468 | 55 | N	98.9	ref|NR_026119.1| Prevotella intermedia strain B422...	98.9
AM420266	S000944704_uncultured_Prevotella_sp_7	Prevotella intermedia | Oral Taxon 643 | Strain ATCC 25611 | L16468 | 55 | N	98.1	ref|NR_026119.1| Prevotella intermedia strain B422...	98.2
AM420267	S000944705_uncultured_Streptococcus_sp	Streptococcus sanguinis | Oral Taxon 758 | Strain ATCC 10556 | AF003928 | 851 | N	99.4	ref|NR_024841.1| Streptococcus sanguinis strain AT...	99.3
AM420268	S000944706_uncultured_Bulleidia_sp_70	Solobacterium moorei | Oral Taxon 678 | Strain AHP 13983 | AY044915 | 20 | N	99.5	ref|NR_036882.1| Solobacterium moorei strain RCA59...	98.2
AM420269	S000944707_uncultured_Selenomonas_sp	Selenomonas sputigena | Oral Taxon 151 | Clone _N001 | GQ422723 | 305 | N	96.9	ref|NR_025115.1| Selenomonas sputigena strain ATCC...	94.6
AM420270	S000944708_uncultured_Clostridiales_bac	Eubacterium [11][G-1] sulci | Oral Taxon 467 | Strain ATCC 35585 | AJ006963 | 20 | N	91.7	ref|NR_025289.1| Eubacterium sulci strain ATCC 355...	91.5
AM420271	S000944709_uncultured_Lachnospiraceae_b	Lachnospiraceae [G-8] sp. | Oral Taxon 500 | Clone JM048 | AY349389 | 5 | P	98.8	ref|NR_028726.1| Clostridium algidixylanolyticum s...	85.8
AM420272	S000944710_uncultured_Porphyromonas_sp	Porphyromonas gingivalis | Oral Taxon 619 | Strain DSM 20709 | X73964 | 89 | N	97.2	ref|NR_040838.1| Porphyromonas gingivalis ATCC 332...	97.1
AM420273	S000944711_uncultured_Treponema_sp_70	Treponema sp. | Oral Taxon 230 | Clone _D013 | AF023053 | 13 | P	99	ref|NR_037137.1| Treponema medium strain G7201 16S...	97.4
AM420274	S000944712_uncultured_Clostridiales_bac	Eubacterium [11][G-1] sulci | Oral Taxon 467 | Strain ATCC 35585 | AJ006963 | 20 | N	98.5	ref|NR_029178.1| Eubacterium infirmum strain W 147...	98.1
AM420275	S000944713_uncultured_Treponema_sp_70	Treponema sp. | Oral Taxon 234 | Clone _Y001 | AF023056 | 10 | P	99.4	ref|NR_037137.1| Treponema medium strain G7201 16S...	95.6
AM420276	S000944714_uncultured_Prevotella_sp_7	Prevotella intermedia | Oral Taxon 643 | Strain ATCC 25611 | L16468 | 55 | N	98.7	ref|NR_026119.1| Prevotella intermedia strain B422...	98.7
AM420277	S000944715_uncultured_Veillonella_sp	Veillonella parvula | Oral Taxon 161 | Clone BU083 | AF366266 | 2305 | N	98.7	ref|NR_043332.1| Veillonella parvula DSM 2008 stra...	98.2
AM420278	S000944716_uncultured_Selenomonas_sp	Veillonellaceae [G-1] sp. | Oral Taxon 145 | Clone EW079 | AF385502 | 28 | P	98.6	ref|NR_029325.1| Schwartzia succinivorans strain S...	91.5
AM420279	S000944717_uncultured_Selenomonas_sp	Selenomonas sputigena | Oral Taxon 151 | Strain ATCC 35185 | AF287793 | 305 | N	98.9	ref|NR_025115.1| Selenomonas sputigena strain ATCC...	98.9
AM420280	S000944718_uncultured_Acidaminococcacea	Veillonella atypica | Oral Taxon 524 | Strain DSM 20739 | X84007 | 208 | N	95.4	ref|NR_043332.1| Veillonella parvula DSM 2008 stra...	94.2
AM420281	S000944719_uncultured_Prevotella_sp_7	Prevotella sp. | Oral Taxon 314 | Clone FU048 | AY349393 | 16 | U	99	ref|NR_042843.1| Prevotella melaninogenica ATCC 25...	98.7
AM420282	S000944720_uncultured_Selenomonas_sp	Selenomonas sputigena | Oral Taxon 151 | Strain ATCC 35185 | AF287793 | 305 | N	98.9	ref|NR_025115.1| Selenomonas sputigena strain ATCC...	98.8
AM420283	S000944721_uncultured_Leptotrichia_sp	Fusobacteria [G-1] sp. | Oral Taxon 220 | Clone FB074 | AF385542 | 47 | P	94	ref|NR_025487.1| Sneathia sanguinegens strain CCUG...	93.3
AM420284	S000944722_uncultured_Prevotellaceae_ba	Prevotella oris | Oral Taxon 311 | Strain ATCC 33573 | L16474 | 153 | N	95.3	ref|NR_024816.1| Prevotella salivae strain EPSA11 ...	94.6
AM420285	S000944723_uncultured_Prevotella_sp_7	Prevotella sp. | Oral Taxon 308 | Clone DO039 | AF385513 | 10 | P	92	ref|NR_028866.1| Prevotella bryantii B14 16S ribos...	87.4
AM420286	S000944724_uncultured_Fusobacterium_sp	Fusobacterium nucleatum ss vincentii | Oral Taxon 200 | Clone _R002 | AF287806 | 469 | N	99.7	ref|NR_025679.1| Fusobacterium canifelinum strain ...	98.6
AM420287	S000944725_uncultured_Prevotella_sp_7	Prevotella sp. | Oral Taxon 472 | Clone GU027 | AY349398 | 15 | U	98.8	ref|NR_043216.1| Prevotella loescheii strain NCTC ...	98.6
AM420288	S000944726_uncultured_Treponema_sp_70	Treponema sp. | Oral Taxon 249 | Clone _C053 | AF023037 | 1 | P	99.6	ref|NR_044064.1| Treponema pedis strain T3552B 16S...	96.5
AM420289	S000944727_uncultured_Paracoccus_sp_7	Rhizobium loti | Oral Taxon 659 | Strain USDA 3455 | U50166 | 3 | N	88.9	ref|NR_024658.1| Paracoccus carotinifaciens strain...	99.6
AM420290	S000944728_uncultured_Porphyromonas_sp	Porphyromonas sp. | Oral Taxon 284 | Clone EP003 | AY008313 | 5 | U	96.3	ref|NR_026230.1| Porphyromonas catoniae strain ATC...	94.8
AM420291	S000944729_uncultured_Lachnospiraceae_b	Lachnospiraceae [G-4] sp. | Oral Taxon 097 | Clone DO016 | AF385510 | 10 | P	98.5	ref|NR_025567.1| Clostridium bolteae strain 16351 ...	90.2
